# Supplementary material for: Efficacy and Safety of Therapies for Acute Ischemic Stroke in China: A Network Meta-Analysis of 13289 Patients from 145 Randomized Controlled Trials
Source: PLoS One. 2014 Feb 13;9(2):e88440. doi: 10.1371/journal.pone.0088440 (PMC3923787; doi:10.1371/journal.pone.0088440)
Supplement: Table S2 — Methodological quality of included trials. (XLS) [file pone.0088440.s007.xls]

## Sheet: Sheet1
Table S2 Methodological quality of included trials
Study Number	Trial Name	Random sequence generation	Allocation concealment	Blinding of outcome assessment	Incomplete outcome data	selective reporting	Quality of evidence (GRADE)
1	Zhao et al.(2005)	Unclear	Yes	Yes	Yes	Yes	Moderated
2	Liao et al.(2009)	Yes	Yes	Yes	Yes	Yes	Moderated
3	Zhao et al.(2010)	No	Yes	Yes	Yes	Unclear	Moderated
4	Yu et al.(2009)	Yes	No	Unclear	Unclear	No	Low
5	Zhang et al.(2005)	Yes	Yes	Yes	Yes	Yes	Moderated
6	Lin et al.(2003)	Yes	Unclear	Yes	Yes	Yes	Moderated
7	Mo (2010)	No	Yes	No	Unclear	No	Low
8	An (2008)	Yes	Yes	Yes	Yes	Yes	Moderated
9	Ji (2006)	Yes	Yes	Yes	Yes	Yes	Moderated
10	Yu et al.(2007)	Yes	Yes	Yes	Yes	Yes	High
11	Wu (2006)	No	Yes	Yes	Yes	Yes	Moderated
12	Wang et al.(2004)	Yes	No	Yes	No	Yes	Moderated
13	Wei et al.(2006)	Yes	Yes	Yes	Unclear	Yes	Moderated
14	Zhang (2009)	Yes	Yes	Yes	Yes	No	Moderated
15	Long (2011)	Yes	Yes	Yes	Yes	Yes	Moderated
16	Liu (2003)	No	No	No	Yes	Yes	Low
17	Huang (2009)	Yes	Yes	Yes	Yes	Yes	Moderated
18	Zhao (2009)	No	Unclear	Unclear	Yes	No	Low
19	Yu et al.(2005)	Yes	No	Yes	Yes	Yes	Moderated
20	Lou et al.(2004)	Yes	Yes	Yes	Yes	Yes	Moderated
21	Zhang (2012)	Yes	Yes	Yes	Yes	No	Moderated
22	Wang et al.(2007)	Yes	Yes	No	No	Yes	Moderated
23	Wu et al.(2010)	Yes	Yes	Yes	Yes	Yes	Moderated
24	Chen et al.(2008)	Yes	Yes	Yes	Yes	Yes	Moderated
25	Zhang et al.(2011)	No	Yes	Yes	Yes	Yes	Moderated
26	Guan (2010)	Unclear	Yes	No	No	Yes	Low
27	Fu (2000)	Yes	No	Yes	Yes	Yes	High
28	Zhao et al.(2007)	Yes	Yes	No	Yes	Yes	Moderated
29	Huang et al.(2005)	Yes	Yes	Yes	Yes	Yes	Moderated
30	Li et al.(2010)	Yes	Unclear	Yes	No	No	Low
31	Li et al.(2004)	Yes	Yes	No	Yes	Yes	Moderated
32	Liu et al.(2006)	Yes	Yes	Yes	Yes	Yes	Moderated
33	Liu et al.(2009)	Yes	Yes	Yes	Yes	Yes	High
34	Zhang et al.(2009)	Yes	Yes	No	Yes	Yes	Moderated
35	Wang et al.(2005)	Yes	Yes	Yes	Yes	Yes	Moderated
36	Wang et al.(2008)	Yes	No	No	No	No	Low
37	Wang et al.(2005)	Yes	Yes	Unclear	Yes	Yes	Moderated
38	Wei et al.(2006)	Yes	Yes	No	Yes	Yes	High
39	Zhao (2006)	Yes	Yes	Yes	Yes	No	Moderated
40	Che (2010)	Yes	Unclear	No	Yes	Yes	Low
41	Huang et al.(2008)	Yes	Yes	Yes	Yes	Yes	Moderated
42	Li et al.(2009)	Yes	Yes	Yes	No	Yes	Moderated
43	Xu et al.(2000)	No	Yes	Yes	Yes	Yes	High
44	Fan (2010)	Yes	Yes	Yes	Yes	Yes	Moderated
45	Xie et al.(2003)	Unclear	No	No	Yes	Yes	Low
46	Li et al.(2009)	Yes	Yes	Yes	No	Yes	Moderated
47	Liao et al.(2010)	Yes	Yes	Yes	Yes	Yes	Moderated
48	Zhou et al.(2005)	Unclear	No	Unclear	Yes	Yes	Low
49	Zhang et al.(2010)	Yes	Yes	No	Yes	No	Moderated
50	Lin et al.(2004)	Yes	Yes	Yes	No	Yes	Moderated
51	Peng et al.(2007)	Yes	Yes	Yes	Yes	Yes	Moderated
52	Sun et al.(2005)	Yes	Yes	Yes	Yes	Yes	Moderated
53	Chang et al.(2010)	Unclear	No	No	No	Yes	Low
54	Wang et al.(2008)	Yes	Yes	Yes	Yes	Yes	Moderated
55	Pu et al.(2012)	Yes	Yes	Yes	Yes	Yes	Moderated
56	Peng et al.(2011)	Yes	Yes	Yes	Yes	Yes	High
57	Yu et al.(2009)	Yes	Yes	Yes	Yes	Yes	Moderated
58	Chen et al. (2008)	Yes	Yes	Yes	Yes	Yes	Moderated
59	Bai et al.(2009)	No	No	Unclear	Yes	Yes	Low
60	Fan et al.(2008)	Yes	Yes	No	Yes	No	Moderated
61	Guo et al.(2009)	Yes	Yes	Yes	No	Yes	Moderated
62	Chen et al.(2006)	Yes	No	Yes	Yes	Yes	High
63	Wang et al.(2008)	Yes	Yes	Yes	Yes	Yes	Moderated
64	Dou et al.(2008)	No	No	Yes	No	Yes	Low
65	Chen et al.(2008)	Yes	Yes	Yes	Yes	Yes	Moderated
66	Wen et al.(2006)	No	Yes	Yes	Yes	Yes	Moderated
67	Wang (2009)	No	No	No	Yes	Yes	Low
68	Qu et al.(2009)	Unclear	Yes	Yes	Yes	Yes	Moderated
69	Li et al.(2008)	Yes	Yes	Yes	Yes	Yes	Moderated
70	Zhu et al.(2009)	Yes	No	Unclear	Yes	Yes	Moderated
71	Ma et al.(2009)	Unclear	Yes	No	Yes	No	Moderated
72	Wu et al.(2009)	No	No	Yes	No	Yes	Low
73	Li et al.(2008)	Yes	Unclear	Yes	Yes	Yes	Moderated
74	Huang et al.(2008)	Yes	Yes	Yes	Yes	Yes	Moderated
75	Li et al.(2009)	Yes	Yes	Yes	No	Yes	High
76	Deng et al.(2008)	No	Yes	Yes	Yes	Yes	Moderated
77	Wu et al.(2009)	Yes	Yes	Yes	Yes	Yes	Moderated
78	Li et al.(2009)	Yes	Unclear	Yes	Yes	Yes	Moderated
79	Zhou et al.(2009)	Yes	Yes	Yes	Yes	No	Moderated
80	Hu et al.(2009)	Yes	Yes	Yes	Yes	Yes	Moderated
81	Pan et al.(2008)	No	Yes	Yes	Yes	Yes	Moderated
82	Wang et al.(2009)	No	Yes	No	Yes	No	Low
83	Wang et al.(2008)	Yes	Yes	Yes	Yes	Yes	Moderated
84	Bi et al.(2009)	Yes	Yes	Yes	Yes	Yes	Moderated
85	Yuan et al.(2009)	Yes	No	Yes	Yes	Yes	High
86	Yan et al.(2008)	Yes	Yes	Yes	Yes	Yes	Moderated
87	Yang et al.(2008)	Yes	Yes	Yes	Yes	Yes	Moderated
88	Li et al.(2011)	Yes	Yes	Yes	Yes	Yes	High
89	Guan et al.(2010)	Yes	Yes	Yes	Yes	Yes	Moderated
90	Chen et al.(2010)	No	No	No	Unclear	Yes	Low
91	Yi et al.(2011)	Yes	Yes	Yes	No	Yes	Moderated
92	Lin et al.(2011)	Yes	Yes	Yes	Yes	No	Moderated
93	Ma et al.(2011)	No	No	Unclear	Yes	Yes	Low
94	Cai et al.(2011)	Yes	Yes	Yes	Yes	Yes	Moderated
95	Yi et al.(2009)	Unclear	Yes	Yes	Yes	Yes	Moderated
96	Li et al.(2011)	Yes	Yes	Yes	No	Yes	Moderated
97	Zhang et al.(2011)	Yes	Yes	Yes	Yes	Yes	Moderated
98	He et al.(2010)	Unclear	No	No	No	Yes	Low
99	Kou et al.(2012)	Yes	Yes	Yes	Yes	Yes	Moderated
100	Lu et al.(2012)	Yes	Yes	Yes	Yes	Yes	Moderated
101	Lin et al.(2012)	Yes	Yes	Yes	Yes	Yes	High
102	Dang et al.(2010)	Yes	Yes	Yes	Yes	Yes	Moderated
103	Lin et al.(2012)	Yes	Yes	Yes	Yes	Yes	Moderated
104	Xi et al.(2012)	Yes	Yes	Yes	Yes	Yes	High
105	Otomo (2003)	Unclear	Unclear	Unclear	No	Yes	Low
106	Zhang et al.(2007)	Yes	Yes	Yes	Yes	Yes	Moderated
107	Zhou et al.(2007)	Yes	Yes	Yes	Yes	Yes	Moderated
108	Liu et al.(2009)	Yes	Yes	Yes	Yes	Yes	Moderated
109	Wu et al.(2007)	Yes	Yes	Yes	Yes	Yes	Moderated
110	Wu et al.(2006)	Unclear	Unclear	No	No	Yes	Low
111	Wu et al.(2010)	Yes	Yes	Yes	Yes	Yes	Moderated
112	Yu et al.(2009)	No	Yes	No	Unclear	Yes	Moderated
113	Yao et al.(2008)	Yes	Unclear	Yes	No	Yes	High
114	Yao et al.(2006)	Yes	Yes	Yes	Yes	No	Moderated
115	Jiang et al.(2009)	Yes	Yes	Yes	Yes	Yes	Moderated
116	Sun et al.(2010)	Yes	Yes	Yes	Yes	Yes	Low
117	Shou et al.(2008)	Yes	Yes	Yes	Yes	Yes	Moderated
118	Zhang et al.(2009)	Yes	Yes	Yes	Yes	Yes	Moderated
119	Zhang et al.(2008)	Yes	Yes	Yes	Yes	Yes	Moderated
120	Qu et al.(2006)	Yes	Yes	Yes	No	Yes	Moderated
121	Li et al.(2008)	Yes	Yes	Yes	Yes	Yes	Moderated
122	Li et al.(2007)	No	Yes	Unclear	No	Yes	Moderated
123	Li et al.(2009)	Yes	Yes	Yes	Yes	Yes	Moderated
124	Du et al.(2009)	Unclear	Yes	Yes	Yes	No	Moderated
125	Ouyang et al.(2008)	Yes	No	Yes	Yes	Yes	Moderated
126	Shen et al.(2007)	No	No	No	No	Yes	Low
127	Pan et al.(2010)	Unclear	Yes	Yes	Yes	Yes	High
128	Wang et al.(2006)	Yes	Yes	Yes	Yes	Yes	Moderated
129	Wang et al.(2007)	Yes	Yes	Yes	Yes	Yes	Low
130	Wang et al.(2005)	Yes	Yes	Yes	No	Yes	Moderated
131	Wang et al.(2006)	Yes	Yes	Yes	Yes	Yes	Moderated
132	Wang et al.(2010)	Yes	Yes	Unclear	No	Yes	High
133	Wang et al.(2008)	Yes	Yes	Yes	Yes	Yes	Moderated
134	Chen et al.(2007)	No	No	No	Yes	Yes	Low
135	Shu et al.(2008)	Yes	Yes	Yes	Yes	Yes	Moderated
136	Dong et al.(2010)	No	Yes	Yes	Yes	Yes	Moderated
137	Jia et al.(2010)	No	No	Yes	No	Yes	Low
138	Shao et al.(2006)	Yes	Yes	Yes	Yes	Yes	Moderated
139	Zhou et al.(2008)	Yes	Yes	Unclear	No	Yes	Moderated
140	Zhong et al.(2007)	Yes	Yes	Yes	Yes	Yes	Moderated
141	Lv et al.(2010)	Yes	Yes	Yes	Yes	Yes	Moderated
142	Chen et al.(2009)	Yes	Yes	Yes	Yes	Yes	Moderated
143	Chen et al.(2009)	Yes	Yes	Yes	Yes	Yes	Moderated
144	Bao et al.(2009)	Yes	Yes	Yes	No	Yes	Moderated
145	Qi et al.(2009)	Yes	Yes	Yes	Yes	Yes	Moderated
